# Supplementary material for: Building collaborative prescribers: development and analysis of a novel simulation-based role exchange education programme between pharmacy and medical students
Source: Adv Simul (Lond). 2025 Dec 23;11:5. doi: 10.1186/s41077-025-00399-3 (PMC12837176; doi:10.1186/s41077-025-00399-3)
Supplement: Supplementary file 2 — Supplementary Material 2. [file 41077_2025_399_MOESM2_ESM.docx]

Table 5.  Post IPE Programme evaluation of student overall experience and skill development
Overall rating





Please rate your overall impression of the IPL experience between medical and pharmacy students


IPL skills development
Strongly disagree
Disagree
Neither agree or disagree
Agree
Strongly agree
The IPL SIM improved my confidence in completing the in-situ IPL activities with real patients on the hospital wards


I would like more IPL SIM opportunities within my undergraduate degree training


The IPL activities on patient medical history taking and medicines reconciliation were relevant to my profession


The IPL activity on medical history taking improved my patient consultation skills


The IPL activity on medicines reconciliation improved my understanding of a patient’s therapeutic management when in hospital


Having a feedback conversation about the work of a multi-professional team member helped me to gain a different perspective on the roles of different professions


The IPL teaching and learning experience helped me to develop my communication skills as a multi-professional team member


I feel confident about working with other healthcare professionals


I will be able to use the skills and knowledge gained in my future experiential placements


I will be able to use the skills and knowledge gained in my future career as a registered healthcare professional
